# Supplementary material for: ﻿Morphological and molecular characterization of Halamphoravantushpaensis (Bacillariophyceae, Amphipleuraceae), a new diatom species widely dispersed on the shores of the soda Lake Van (Türkiye)
Source: PhytoKeys. 2024 Nov 15;249:95–114. doi: 10.3897/phytokeys.249.133205 (PMC11584902; doi:10.3897/phytokeys.249.133205)
Supplement: XML Treatment for Halamphora vantushpaensis [file phytokeys.249.133205-treatment1.xml]

<!DOCTYPE tp:taxon-treatment
  PUBLIC "-//TaxonX//DTD Taxonomic Treatment Publishing DTD v0 20100105//EN" "tax-treatment-NSO.dtd">
<tp:taxon-treatment xmlns:tp="http://www.plazi.org/taxpub"><tp:treatment-meta><kwd-group><label>Taxon classification</label><kwd>
                <named-content content-type="kingdom">Plantae</named-content>
              </kwd><kwd>
                <named-content content-type="order">Naviculales</named-content>
              </kwd><kwd>
                <named-content content-type="family">Amphipleuraceae</named-content>
              </kwd></kwd-group><mixed-citation publication-type="journal"><person-group><name><surname>Yılmaz</surname><given-names>Elif</given-names></name><name><surname>Gastineau</surname><given-names>Romain</given-names></name><name><surname>Solak</surname><given-names>Cüneyt Nadir</given-names></name><name><surname>Górecka</surname><given-names>Ewa</given-names></name><name><surname>Trobajo</surname><given-names>Rosa</given-names></name><name><surname>Turmel</surname><given-names>Monique</given-names></name><name><surname>Lemieux</surname><given-names>Claude</given-names></name><name><surname>Otis</surname><given-names>Christian</given-names></name><name><surname>Witkowski</surname><given-names>Andrzej</given-names></name><name><surname>Mann</surname><given-names>David G.</given-names></name></person-group><article-title>﻿Morphological and molecular characterization of <italic><tp:taxon-name><tp:taxon-name-part taxon-name-part-type="genus" reg="Halamphora">Halamphora</tp:taxon-name-part><tp:taxon-name-part taxon-name-part-type="species" reg="vantushpaensis">vantushpaensis</tp:taxon-name-part></tp:taxon-name></italic> (<tp:taxon-name><tp:taxon-name-part taxon-name-part-type="class">Bacillariophyceae</tp:taxon-name-part></tp:taxon-name>, <tp:taxon-name><tp:taxon-name-part taxon-name-part-type="family">Amphipleuraceae</tp:taxon-name-part></tp:taxon-name>), a new diatom species widely dispersed on the shores of the soda Lake Van (Türkiye)</article-title><source>PhytoKeys</source><day>15</day><month>11</month><year>2024</year><volume>249</volume><fpage>95</fpage><lpage>114</lpage><pub-id pub-id-type="doi">10.3897/phytokeys.249.133205</pub-id></mixed-citation></tp:treatment-meta><tp:nomenclature><label>﻿</label><tp:taxon-name>
              <object-id xmlns:xlink="http://www.w3.org/1999/xlink" content-type="arpha" xlink:type="simple">44FB055A-9511-5420-9C91-7A0105130623</object-id>
              <tp:taxon-name-part taxon-name-part-type="genus" reg="Halamphora">Halamphora</tp:taxon-name-part>
              <tp:taxon-name-part taxon-name-part-type="species" reg="vantushpaensis">vantushpaensis</tp:taxon-name-part>
            </tp:taxon-name><tp:taxon-authority>Yilmaz, Solak &amp; Gastineau</tp:taxon-authority><tp:taxon-status xmlns:xlink="http://www.w3.org/1999/xlink" xlink:type="simple">sp. nov.</tp:taxon-status><xref ref-type="fig" rid="F2">Figs 2</xref><xref ref-type="fig" rid="F3">, 3</xref><xref ref-type="fig" rid="F4">, 4</xref></tp:nomenclature><tp:treatment-sec sec-type="LM" id="SECID0E2CAE"><title>
              <abbrev xmlns:xlink="http://www.w3.org/1999/xlink" xlink:title="light microscopy" id="ABBRID0EADAE" xlink:type="simple">LM</abbrev>
            </title><p><bold>(Figs <xref ref-type="fig" rid="F2">2A–M</xref>).</bold> Valves semi-lanceolate, dorsiventral with arched dorsal margin and slightly tumid ventral margin. Valve ends protracted and capitate in larger specimens (Figs <xref ref-type="fig" rid="F2">2A–F</xref>); but less protracted and not clearly separated from the rest of the valve in smaller specimens (Figs <xref ref-type="fig" rid="F2">2G–M</xref>), ventrally bent. Valve length 24.0–42.0 µm, valve width 4.0–5.0 µm (n = 35). Axial area very narrow, wider on the ventral side. Central area visible in larger specimens: indistinct on the dorsal side, semi-lanceolate on the ventral side. Raphe almost straight, slightly arched, appearing to be located near the median line of the valve or slightly dorsal in valve view (Fig. <xref ref-type="fig" rid="F2">2</xref>). Sometimes the proximal raphe endings can be seen to be slightly dorsally bent (Fig. <xref ref-type="fig" rid="F2">2B</xref>). Striae hard to resolve in <abbrev xmlns:xlink="http://www.w3.org/1999/xlink" xlink:title="light microscopy" id="ABBRID0E4DAE" xlink:type="simple">LM</abbrev>, dorsally slightly radiate over the entire valve (see <abbrev xmlns:xlink="http://www.w3.org/1999/xlink" xlink:title="scanning electron microscopy" id="ABBRID0EBEAE" xlink:type="simple">SEM</abbrev> images for clearer demonstration of this), 27–32 in 10 µm.</p><fig id="F2" position="float" orientation="portrait"><object-id xmlns:xlink="http://www.w3.org/1999/xlink" content-type="doi" xlink:type="simple">10.3897/phytokeys.249.133205.figure2</object-id><object-id xmlns:xlink="http://www.w3.org/1999/xlink" content-type="arpha" xlink:type="simple">CC8BA5CD-FB2D-5EE7-8691-352EBC9B3C36</object-id><label>Figure 2.</label><caption><p><bold>A–M</bold><italic><tp:taxon-name><tp:taxon-name-part taxon-name-part-type="genus" reg="Halamphora">Halamphora</tp:taxon-name-part><tp:taxon-name-part taxon-name-part-type="species" reg="vantushpaensis">vantushpaensis</tp:taxon-name-part></tp:taxon-name></italic> sp. nov. <abbrev xmlns:xlink="http://www.w3.org/1999/xlink" xlink:title="light microscopy" id="ABBRID0E1EAE" xlink:type="simple">LM</abbrev> micrographs <bold>A–F</bold> cleaned valves of the larger specimen (SZCZEY2167) <bold>G–M</bold> cleaned valves of the smaller specimen (SZCZEY2166). Scale bar: 10 μm</p></caption><graphic xmlns:xlink="http://www.w3.org/1999/xlink" xlink:href="phytokeys-249-095_article-133205__-g002.jpg" position="float" orientation="portrait" xlink:type="simple" id="oo_1174648.jpg"><uri content-type="original_file" xlink:type="simple">https://binary.pensoft.net/fig/1174648</uri></graphic></fig></tp:treatment-sec><tp:treatment-sec sec-type="SEM" id="SECID0EHFAE"><title>
              <abbrev xmlns:xlink="http://www.w3.org/1999/xlink" xlink:title="scanning electron microscopy" id="ABBRID0EMFAE" xlink:type="simple">SEM</abbrev>
            </title><p><bold>(Figs <xref ref-type="fig" rid="F3">3A–F</xref>, <xref ref-type="fig" rid="F4">4A–F</xref>, <xref ref-type="fig" rid="F5">5A–J</xref>).</bold> Externally, the valve face is arched, merging gently into the mantles (Figs <xref ref-type="fig" rid="F3">3B</xref>, <xref ref-type="fig" rid="F4">4B, C</xref>, <xref ref-type="fig" rid="F5">5H</xref>). Raphe ledge narrow and linear, present on the dorsal side of the raphe, with a prominent groove separating it from the valve face. The proximal raphe endings are slightly expanded into central depressions and are dorsally deflected (Figs <xref ref-type="fig" rid="F3">3B</xref>, <xref ref-type="fig" rid="F4">4B</xref>, <xref ref-type="fig" rid="F5">5H</xref>). The distal raphe endings are dorsally deflected and hook around to link with the groove bordering the raphe ledge (Figs <xref ref-type="fig" rid="F3">3C</xref>, <xref ref-type="fig" rid="F4">4C</xref>, <xref ref-type="fig" rid="F5">5J</xref>). The striae are simple and uniseriate, containing small round or slightly elongate poroids (Figs <xref ref-type="fig" rid="F3">3B</xref>, <xref ref-type="fig" rid="F4">4B, C</xref>, <xref ref-type="fig" rid="F5">5H</xref>), which are somewhat irregularly spaced (Fig. <xref ref-type="fig" rid="F4">4B</xref>, <xref ref-type="fig" rid="F5">5H</xref> and see also the internal views in Figs <xref ref-type="fig" rid="F3">3E</xref>, <xref ref-type="fig" rid="F4">4E</xref>, <xref ref-type="fig" rid="F5">5B, E</xref>).</p><fig id="F3" position="float" orientation="portrait"><object-id xmlns:xlink="http://www.w3.org/1999/xlink" content-type="doi" xlink:type="simple">10.3897/phytokeys.249.133205.figure3</object-id><object-id xmlns:xlink="http://www.w3.org/1999/xlink" content-type="arpha" xlink:type="simple">799DCE42-AB06-5E1A-9BB7-2B789FF52563</object-id><label>Figure 3.</label><caption><p><bold>A–F</bold><italic><tp:taxon-name><tp:taxon-name-part taxon-name-part-type="genus" reg="Halamphora">Halamphora</tp:taxon-name-part><tp:taxon-name-part taxon-name-part-type="species" reg="vantushpaensis">vantushpaensis</tp:taxon-name-part></tp:taxon-name></italic> sp. nov. <abbrev xmlns:xlink="http://www.w3.org/1999/xlink" xlink:title="scanning electron microscopy" id="ABBRID0E1IAE" xlink:type="simple">SEM</abbrev> micrographs of strain SZCZEY2167 <bold>A</bold> External view of the entire valve <bold>B</bold> details of central area showing simple proximal raphe endings and regular shortened striae <bold>C</bold> details of apex showing the terminal fissure <bold>D</bold> internal view of the entire valve <bold>E</bold>details of central area showing fused central helictoglossae in proximal raphe endings <bold>F</bold> details of apex showing well-developed helictoglossae. Scale bars: 10 μm (<bold>A, D</bold>); 5 μm (<bold>E, F</bold>); 3 μm (<bold>B</bold>); 2 μm (<bold>C</bold>).</p></caption><graphic xmlns:xlink="http://www.w3.org/1999/xlink" xlink:href="phytokeys-249-095_article-133205__-g003.jpg" position="float" orientation="portrait" xlink:type="simple" id="oo_1174649.jpg"><uri content-type="original_file" xlink:type="simple">https://binary.pensoft.net/fig/1174649</uri></graphic></fig><fig id="F4" position="float" orientation="portrait"><object-id xmlns:xlink="http://www.w3.org/1999/xlink" content-type="doi" xlink:type="simple">10.3897/phytokeys.249.133205.figure4</object-id><object-id xmlns:xlink="http://www.w3.org/1999/xlink" content-type="arpha" xlink:type="simple">D5DA45CA-84BF-5FA4-ABA6-3A27B542DD2B</object-id><label>Figure 4.</label><caption><p><bold>A–F</bold><italic><tp:taxon-name><tp:taxon-name-part taxon-name-part-type="genus" reg="Halamphora">Halamphora</tp:taxon-name-part><tp:taxon-name-part taxon-name-part-type="species" reg="vantushpaensis">vantushpaensis</tp:taxon-name-part></tp:taxon-name></italic> sp. nov. <abbrev xmlns:xlink="http://www.w3.org/1999/xlink" xlink:title="scanning electron microscopy" id="ABBRID0EMKAE" xlink:type="simple">SEM</abbrev> micrographs of strain SZCZEY2166 <bold>A</bold> external view of the entire valve <bold>B</bold> details of central area showing simple proximal raphe endings and regular shortened striae <bold>C</bold> details of apex showing the terminal fissure <bold>D</bold> internal view of the entire valve <bold>E</bold> details of central area showing fused central helictoglossae in proximal raphe endings <bold>F</bold> details of apex showing well-developed helictoglossae. Scale bars: 10 μm (<bold>A, D</bold>); 3 μm (<bold>B, C, E, F</bold>).</p></caption><graphic xmlns:xlink="http://www.w3.org/1999/xlink" xlink:href="phytokeys-249-095_article-133205__-g004.jpg" position="float" orientation="portrait" xlink:type="simple" id="oo_1174650.jpg"><uri content-type="original_file" xlink:type="simple">https://binary.pensoft.net/fig/1174650</uri></graphic></fig><fig id="F5" position="float" orientation="portrait"><object-id xmlns:xlink="http://www.w3.org/1999/xlink" content-type="doi" xlink:type="simple">10.3897/phytokeys.249.133205.figure5</object-id><object-id xmlns:xlink="http://www.w3.org/1999/xlink" content-type="arpha" xlink:type="simple">83FC2FBE-39D0-53D0-A63A-96F919C49353</object-id><label>Figure 5.</label><caption><p><bold>A–J</bold><abbrev xmlns:xlink="http://www.w3.org/1999/xlink" xlink:title="scanning electron microscopy" id="ABBRID0EPLAE" xlink:type="simple">SEM</abbrev> images of a cleaned valve from wild material <bold>A</bold> external view of the entire valve of the larger specimens <bold>B</bold> details of central area showing simple proximal raphe endings and regular shortened striae <bold>C</bold> details of apex showing the terminal fissure <bold>D</bold> internal view of the entire valve of the smaller specimens <bold>E</bold> details of central area showing fused central helictoglossae in proximal raphe endings <bold>F</bold> details of apex showing well-developed helictoglossae <bold>G</bold> external view of the entire valve of the smaller specimens <bold>H</bold> details of central area showing simple proximal raphe endings and regular shortened striae <bold>J</bold> details of apex showing the terminal fissure. Scale bars: 10 μm (<bold>A, D, G</bold>); 3 μm (<bold>B, C, J</bold>); 2 μm (<bold>E, H, F</bold>).</p></caption><graphic xmlns:xlink="http://www.w3.org/1999/xlink" xlink:href="phytokeys-249-095_article-133205__-g005.jpg" position="float" orientation="portrait" xlink:type="simple" id="oo_1174651.jpg"><uri content-type="original_file" xlink:type="simple">https://binary.pensoft.net/fig/1174651</uri></graphic></fig><p>The internal view of the valve shows the overall structure (Figs <xref ref-type="fig" rid="F3">3D</xref>, <xref ref-type="fig" rid="F5">5A</xref>). The central area is easier to detect than the external area and appears symmetrical and large on the dorsal side in larger specimens (Fig. <xref ref-type="fig" rid="F3">3E</xref>, <xref ref-type="fig" rid="F5">5B</xref>); but very small on both sides in smaller specimens (Fig. <xref ref-type="fig" rid="F4">4E</xref>, <xref ref-type="fig" rid="F5">5E</xref>). Proximally, the raphe terminates within a fused central helictoglossa (Figs <xref ref-type="fig" rid="F3">3E</xref>, <xref ref-type="fig" rid="F4">4E</xref>, <xref ref-type="fig" rid="F5">5E</xref>). The distal raphe endings are slightly deflected ventrally and terminate in well-developed helictoglossae (Figs <xref ref-type="fig" rid="F3">3F</xref>, <xref ref-type="fig" rid="F4">4F</xref>, <xref ref-type="fig" rid="F5">5C, F</xref>). Internally, the poroids have round to elliptical internal openings (Figs <xref ref-type="fig" rid="F3">3E</xref>, <xref ref-type="fig" rid="F4">4E</xref>, <xref ref-type="fig" rid="F5">5B, E</xref>). These characteristics are summarized and compared with those of similar species in Table <xref ref-type="table" rid="T1">1</xref>.</p><table-wrap id="T1" position="float" orientation="portrait"><label>Table 1.</label><caption><p>Morphological characteristics of <italic><tp:taxon-name><tp:taxon-name-part taxon-name-part-type="genus" reg="Halamphora">Halamphora</tp:taxon-name-part><tp:taxon-name-part taxon-name-part-type="species" reg="vantushpaensis">vantushpaensis</tp:taxon-name-part></tp:taxon-name></italic> sp. nov. and similar <italic><tp:taxon-name><tp:taxon-name-part taxon-name-part-type="genus" reg="Halamphora">Halamphora</tp:taxon-name-part></tp:taxon-name></italic> (-- represents no information) (for <italic><tp:taxon-name><tp:taxon-name-part taxon-name-part-type="genus" reg="Halamphora">H.</tp:taxon-name-part><tp:taxon-name-part taxon-name-part-type="species" reg="vantushpaensis">vantushpaensis</tp:taxon-name-part></tp:taxon-name></italic> measurements, n = 35).</p></caption><table id="TID0EMZBG" rules="all"><tbody><tr><th rowspan="1" colspan="1"/><th rowspan="1" colspan="1"><italic><tp:taxon-name><tp:taxon-name-part taxon-name-part-type="genus" reg="Halamphora">Halamphora</tp:taxon-name-part><tp:taxon-name-part taxon-name-part-type="species" reg="vantushpaensis">vantushpaensis</tp:taxon-name-part></tp:taxon-name></italic> sp. nov.</th><th rowspan="1" colspan="1">
                      <italic>
                        <tp:taxon-name><tp:taxon-name-part taxon-name-part-type="genus" reg="Halamphora">H.</tp:taxon-name-part><tp:taxon-name-part taxon-name-part-type="species" reg="atacamana">atacamana</tp:taxon-name-part></tp:taxon-name>
                      </italic>
                    </th><th rowspan="1" colspan="1">
                      <italic>
                        <tp:taxon-name><tp:taxon-name-part taxon-name-part-type="genus" reg="Halamphora">H.</tp:taxon-name-part><tp:taxon-name-part taxon-name-part-type="species" reg="borealis">borealis</tp:taxon-name-part></tp:taxon-name>
                      </italic>
                    </th><th rowspan="1" colspan="1">
                      <italic>
                        <tp:taxon-name><tp:taxon-name-part taxon-name-part-type="genus" reg="Halamphora">H.</tp:taxon-name-part><tp:taxon-name-part taxon-name-part-type="species" reg="gasseae">gasseae</tp:taxon-name-part></tp:taxon-name>
                      </italic>
                    </th><th rowspan="1" colspan="1">
                      <italic>
                        <tp:taxon-name><tp:taxon-name-part taxon-name-part-type="genus" reg="Halamphora">H.</tp:taxon-name-part><tp:taxon-name-part taxon-name-part-type="species" reg="salinicola">salinicola</tp:taxon-name-part></tp:taxon-name>
                      </italic>
                    </th><th rowspan="1" colspan="1">
                      <italic>
                        <tp:taxon-name><tp:taxon-name-part taxon-name-part-type="genus" reg="Halamphora">H.</tp:taxon-name-part><tp:taxon-name-part taxon-name-part-type="species" reg="sardiniensis">sardiniensis</tp:taxon-name-part></tp:taxon-name>
                      </italic>
                    </th><th rowspan="1" colspan="1">
                      <italic>
                        <tp:taxon-name><tp:taxon-name-part taxon-name-part-type="genus" reg="Halamphora">H.</tp:taxon-name-part><tp:taxon-name-part taxon-name-part-type="species" reg="thermalis">thermalis</tp:taxon-name-part></tp:taxon-name>
                      </italic>
                    </th></tr><tr><td rowspan="1" colspan="1">Valve length (µm)</td><td rowspan="1" colspan="1">
                      <bold>24.0–42.0</bold>
                    </td><td rowspan="1" colspan="1">29.0–45.0</td><td rowspan="1" colspan="1">19.0–40.0</td><td rowspan="1" colspan="1">19.0–35.0</td><td rowspan="1" colspan="1">20.0–34.0</td><td rowspan="1" colspan="1">13.0–27.5</td><td rowspan="1" colspan="1">18.0–40.0</td></tr><tr><td rowspan="1" colspan="1">Valve width (µm)</td><td rowspan="1" colspan="1">
                      <bold>4.0–5.0</bold>
                    </td><td rowspan="1" colspan="1">4.5–8.0</td><td rowspan="1" colspan="1">3.0–4.0</td><td rowspan="1" colspan="1">3.5–4.5</td><td rowspan="1" colspan="1">2.5–3.7</td><td rowspan="1" colspan="1">3.0–4.5</td><td rowspan="1" colspan="1">4.0–6.5</td></tr><tr><td rowspan="1" colspan="1">Stria density (in 10 µm)</td><td rowspan="1" colspan="1">
                      <bold>27–32</bold>
                    </td><td rowspan="1" colspan="1">25–28</td><td rowspan="1" colspan="1">20–24</td><td rowspan="1" colspan="1">20–24</td><td rowspan="1" colspan="1">21–26</td><td rowspan="1" colspan="1">36–42</td><td rowspan="1" colspan="1">26–36</td></tr><tr><td rowspan="1" colspan="1">Valve outline</td><td rowspan="1" colspan="1">
                      <bold>semi-lanceolate with arched dorsal margin, slightly tumid ventral margin</bold>
                    </td><td rowspan="1" colspan="1">semi-lanceolate, arched dorsal margin, concave or straight to weakly tumid ventral margin</td><td rowspan="1" colspan="1">semi-lanceolate, arched dorsal margin, straight to weakly tumid ventral margin</td><td rowspan="1" colspan="1">semi-lanceolate, smoothly arched dorsal margin, straight to weakly concave ventral margin</td><td rowspan="1" colspan="1">semi-lanceolate, smoothly arched dorsal margin, straight to weakly concave ventral margin</td><td rowspan="1" colspan="1">semi-lanceolate, strongly arched dorsal margin and straight to slightly concave ventral margin</td><td rowspan="1" colspan="1">semi-lanceolate to lanceolate, smoothly arched dorsal margin, straight to slightly tumid ventral margin</td></tr><tr><td rowspan="1" colspan="1">Valve ending</td><td rowspan="1" colspan="1">
                      <bold>subprotracted in smaller specimens; protracted, capitate in larger specimens and ventrally bent</bold>
                    </td><td rowspan="1" colspan="1">slightly subprotracted and ventrally bent</td><td rowspan="1" colspan="1">protracted, capitate and slightly ventrally bent</td><td rowspan="1" colspan="1">shortly protracted and capitate</td><td rowspan="1" colspan="1">shortly protracted and capitate</td><td rowspan="1" colspan="1">shortly protracted and capitate</td><td rowspan="1" colspan="1">attenuate</td></tr><tr><td rowspan="1" colspan="1">Raphe ledge</td><td rowspan="1" colspan="1">
                      <bold>narrow, arched with equal width throughout</bold>
                    </td><td rowspan="1" colspan="1">narrow, equal width throughout and dorsally elevated from the valve face</td><td rowspan="1" colspan="1">narrow, linear</td><td rowspan="1" colspan="1">--</td><td rowspan="1" colspan="1">narrow, expanded on both valve sides</td><td rowspan="1" colspan="1">narrow, expanded on both valve sides</td><td rowspan="1" colspan="1">narrow, equal width throughout</td></tr><tr><td rowspan="1" colspan="1">Axial area</td><td rowspan="1" colspan="1">
                      <bold>narrow, widening ventrally</bold>
                    </td><td rowspan="1" colspan="1">narrow, widening ventrally</td><td rowspan="1" colspan="1">narrow, widening ventrally</td><td rowspan="1" colspan="1">narrow, widening ventrally</td><td rowspan="1" colspan="1">narrow, widening ventrally</td><td rowspan="1" colspan="1">narrow, widening ventrally</td><td rowspan="1" colspan="1">narrow, slightly dorsally bent</td></tr><tr><td rowspan="1" colspan="1">References</td><td rowspan="1" colspan="1">
                      <bold>in this study</bold>
                    </td><td rowspan="1" colspan="1">
                      <xref ref-type="bibr" rid="B26">Levkov 2009</xref>
                    </td><td rowspan="1" colspan="1">
                      <xref ref-type="bibr" rid="B26">Levkov 2009</xref>
                    </td><td rowspan="1" colspan="1">
                      <xref ref-type="bibr" rid="B26">Levkov 2009</xref>
                    </td><td rowspan="1" colspan="1">
                      <xref ref-type="bibr" rid="B26">Levkov 2009</xref>
                    </td><td rowspan="1" colspan="1">
                      <xref ref-type="bibr" rid="B26">Levkov 2009</xref>
                    </td><td rowspan="1" colspan="1">
                      <xref ref-type="bibr" rid="B26">Levkov 2009</xref>
                    </td></tr></tbody></table></table-wrap></tp:treatment-sec><tp:treatment-sec sec-type="Phycobank" id="SECID0EH2AE"><title>Phycobank.</title><p><ext-link xmlns:xlink="http://www.w3.org/1999/xlink" xlink:href="http://phycobank.org/104935" ext-link-type="uri" xlink:type="simple">http://phycobank.org/104935</ext-link>.</p></tp:treatment-sec><tp:treatment-sec sec-type="Holotype" id="SECID0ES2AE"><title>Holotype.</title><p>Slides number SZCZEY2167 in the collection of Andrzej Witkowski at the University of Szczecin, Poland. Valves representing the holotype population here illustrated in Fig. <xref ref-type="fig" rid="F2">2D</xref>.</p></tp:treatment-sec><tp:treatment-sec sec-type="Isotype" id="SECID0E32AE"><title>Isotype.</title><p>Slide number TR_Erciş_Van_2021 deposited in Kütahya Dumlupınar University (Türkiye).</p></tp:treatment-sec><tp:treatment-sec sec-type="type locality" id="SECID0EB3AE"><title>Type locality.</title><p>Erciş Van, Turkey (<named-content xmlns:xlink="http://www.w3.org/1999/xlink" content-type="dwc:verbatimCoordinates" xlink:type="simple"><named-content content-type="geo-json" specific-use="{&#34;type&#34;:&#34;Point&#34;,&#34;coordinates&#34;:[43.427889,39.002194]}" id="NCID0EK3AE" xlink:type="simple">39°00'07.9"N, 43°25'40.4"E</named-content></named-content>) leg. Elif Yılmaz, 31 July 2021.</p></tp:treatment-sec><tp:treatment-sec sec-type="etymology" id="SECID0EP3AE"><title>Etymology.</title><p>The species is named with regard to both Lake Van and the city of Tushpa, capital of the Iron Age kingdom of Urartu, which was located in the vicinity of the lake.</p></tp:treatment-sec><tp:treatment-sec sec-type="distribution" id="SECID0EU3AE"><title>Distribution.</title><p>The presence of this taxon has been assessed and confirmed at four different stations around Lake Van: Ahlat (North West of the lake), Adilcevaz (North), Erciş (North East), and Edremit (South East).</p></tp:treatment-sec><ref-list><ref id="B26"><mixed-citation xmlns:xlink="http://www.w3.org/1999/xlink" xlink:type="simple"><person-group><name name-style="western"><surname>Levkov</surname><given-names>Z</given-names></name></person-group> (<year>2009</year>) <article-title><italic><tp:taxon-name><tp:taxon-name-part taxon-name-part-type="genus">Amphora</tp:taxon-name-part></tp:taxon-name></italic><italic>sensu lato</italic>.</article-title><source>Diatoms of Europe</source><volume>5</volume>: <fpage>1</fpage>–<lpage>916</lpage>.</mixed-citation></ref></ref-list></tp:taxon-treatment>
